# Supplementary material for: Screening of Yeasts Isolated from Baijiu Environments for Producing 3-Methylthio-1-propanol and Optimizing Production Conditions
Source: Foods. 2022 Nov 12;11(22):3616. doi: 10.3390/foods11223616 (PMC9689521; doi:10.3390/foods11223616)
Supplement: Supplementary file 1 [file foods-11-03616-s001.zip]

Archive with 1 entries (1 files):
- foods-1950396-supplementary.pdf
